# Supplementary material for: SafeHANDS: A Multimodal Hand Hygiene Intervention in a Resource-Limited Neonatal Unit
Source: Trop Med Infect Dis. 2022 Dec 29;8(1):27. doi: 10.3390/tropicalmed8010027 (PMC9867086; doi:10.3390/tropicalmed8010027)
Supplement: Supplementary file 1 [file tropicalmed-08-00027-s001.zip]

Archive with 1 entries (1 files):
- tropicalmed-1885365-supplementary.pdf
